# Supplementary material for: Atrophy in the Left Amygdala Predicted Drug Responses in Idiopathic Generalized Epilepsy Patients With Tonic–Clonic Seizures
Source: Front Neurosci. 2021 Mar 31;15:640016. doi: 10.3389/fnins.2021.640016 (PMC8044327; doi:10.3389/fnins.2021.640016)
Supplement: Supplementary file 2 [file Table_2.XLSX]

## Sheet: SocioDemographic
CLINICAL AND DEMOGRAPHIC CHARACTERISTICS OF THE IGE SAMPLE
#	Sex	Age_x000D_(years)	Duration_x000D_(years)	Frequency_x000D_Times/year	Pre-scanning therapy	Post-scanning therapy	Drug _x000D_control
1	M	22	4	1	VPA	VPA	SF
2	M	24	9	1	VPA	VPA	SF
3	M	13	0.5	2	Drug naive	LEV	SF
4	M	14	0.019	1	Drug naive	VPA and LEV	SF
5	F	25	1	2	Drug naive	VPA	SF
6	M	30	15	4	VPA	VPA	SF
7	F	35	3	1.6	Drug naive	LEV	SF
8	M	57	7	0.28	OXC	OXC	SF
9	M	12	8	3	VPA	VPA	SF
10	F	19	5	3	Drug naive	VPA	SF
11	F	15	0.25	3	Drug naive	VPA, LEV	SF
12	F	19	0.167	2	Drug naive	VPA	SF
13	M	23	3	1	Drug naive	VPA	SF
14	M	21	5	1.6	VPA	VPA	SF
15	M	16	0.167	2	Drug naive	LEV	SF
16	M	52	0.333	6	drug naïve	VPA	SF
17	M	17	0.25	2	Drug naive	VPA	SF
18	F	31	8	1	VPA	VPA	SF
19	F	24	3	12	Drug naive	OXC	SF
20	M	19	1	1	Drug naive	VPA	SF
21	F	21	9	0.44	VPA and LEV	VPA and LEV	SF
22	F	14	10	5	VPA and LEV	VPA and LEV	SF
23	M	34	7	2	VPA and OXC	VPA and OXC	SF
24	F	38	8	0.2	Drug naive	VPA	SF
25	M	14	1.5	1	VPA	VPA	SF
26	F	32	16	0.67	VPA	VPA	SF
27	M	21	1	6	OXC	OXC	SF
28	M	28	13	0.5	VPA	VPA	SF
29	M	19	4	1	OXC	VPA and OXC	SF
30	M	22	2	2	Drug naive	VPA	SF
31	M	18	4	1	TPM and OXC	TPM and OXC	SF
32	M	28	10	2	CBZ, OXC and PB	CBZ, OXC and VPA	DR
33	F	14	4	1	VPA	VPA, OXC and LEV	DR
34	M	19	1	6	Drug naive	VPA and OXC	DR
35	M	32	3	12	VPA and OXC	VPA and OXC	DR
36	F	40	2	6	Drug naive	VPA and LEV	DR
37	F	46	20	10	VPA	VPA, OXC and TPM	DR
38	F	37	14	6	VPA	VPA and LTG	DR
39	M	21	7	4	VPA	VPA and LEV	DR
40	F	50	30	2	VPA	VPA, PB and PHT	DR
41	F	26	8	6	VPA	VPA, OXC and LEV	DR
42	F	23	0.5	3	Drug naive	VPA, LEV and OXC	DR
43	M	31	31	30	VPA and CZP	VPA and CZP	DR
44	F	27	5	3	PB	PB and OXC	DR
45	M	28	6	12	VPA	VPA, LEV and phenobarbitone	DR
46	M	19	6	1	VPA	not clear	DR
47	F	20	14	4	VPA and PB	VPA and PB	DR
48	M	24	4	12	VPA and LTG	VPA and LTG	DR
49	M	23					HC
50	M	26					HC
51	F	24					HC
52	M	24					HC
53	M	23					HC
54	F	26					HC
55	F	24					HC
56	M	26					HC
57	F	25					HC
58	F	23					HC
59	F	24					HC
60	F	27					HC
61	F	25					HC
62	M	31					HC
63	M	27					HC
64	F	24					HC
65	M	25					HC
66	M	28					HC
67	M	23					HC
68	M	26					HC
69	M	23					HC
70	M	37					HC
71	M	28					HC
72	M	28					HC
73	M	27					HC
74	M	33					HC
75	M	28					HC
76	M	28					HC
77	M	25					HC
78	M	24					HC
79	M	27					HC
80	M	30					HC
81	M	31					HC
82	M	20					HC
83	M	23					HC
84	M	20					HC
85	M	21					HC
86	F	22					HC
87	F	27					HC
88	M	26					HC
89	F	24					HC
90	M	25					HC
91	F	21					HC
92	F	24					HC
93	M	26					HC
94	F	27					HC
95	F	28					HC
96	F	23					HC
SF: seizure-free; DR: drug-resistant; HC: healthy controls; VPA: Valproate Sodium; LEV: Levetiracetam; OXC: Oxcarbazepine; TPM: Topiramate; CBZ: Carbamazepine; LTG: Lamotrigine; PHT: Phenytoin; CZP: Clonazepam; PB: Phenobarbital; Drug naive: The patients were newly diagnosed and did not take any antiepileptic drugs before MRI examination.
