# Supplementary material for: Atrophy in the Left Amygdala Predicted Drug Responses in Idiopathic Generalized Epilepsy Patients With Tonic–Clonic Seizures
Source: Front Neurosci. 2021 Mar 31;15:640016. doi: 10.3389/fnins.2021.640016 (PMC8044327; doi:10.3389/fnins.2021.640016)
Supplement: Supplementary file 3 [file Table_3.XLSX]

## Sheet: Sheet1
THE VOLUME OF THE SUBCORTICAL STRUCTURES
#	Left_Thalamus	Left_Caudate	Left_Putamen	Left_Pallidum	Left_Hippocampus	Left_Amygdala	Left_Accumbens
1	9877.11	4400.05	5981.07	1905.02	3575.04	705.008	649.007
2	7001.98	3901.99	5858.99	1839	3779.99	1038	620.999
3	7484.06	4019.03	5800.05	1829.01	3891.03	596.005	486.004
4	8023.02	3774.01	4538.01	1690.01	4141.01	657.002	507.002
5	7648.02	3371.01	5691.01	1760	3796.01	1416	570.001
6	8675.02	4861.01	6302.02	2065.01	4584.01	1435	863.002
7	5893.94	3460.97	4427.96	943.99	2792.97	904.991	498.995
8	7313	2825	5343	1657	4412	1509	415
9	4696.01	3515.01	5183.01	1501	3736.01	628.001	412.001
10	6335.02	3821.01	5164.01	1093	3673.01	1214	529.002
11	5965	3748	5647	1417	3657	1027	537
12	5082	2962	3609	1180	2996	898	346
13	7743	3522	6354	1860	4517	1556	618
14	8564	4328	6157	2036	4976	550	674
15	7025	3932	4193	1253	4011	960	125
16	6620	3384	4161	1456	1536	1583	759
17	9138.99	4024.99	6494.99	2052	3807.99	1433	537.999
18	7074.01	3377.01	4483.01	1646	3021	880.001	517.001
19	8155.99	3744	5374.99	1727	4596.99	804.999	833.999
20	8753.05	4093.02	5662.03	1975.01	4322.02	996.005	656.004
21	7552	4341	5682	1765	4121	1105	617
22	8291.93	4030.97	6358.95	1764.99	4428.96	777.994	503.996
23	7632	3261	5117	1549	4323	1411	487
24	7034.05	2823.02	4648.03	1342.01	3911.03	1136.01	493.003
25	5844.96	3951.97	4557.97	1621.99	3386.98	665.996	571.996
26	7753.93	3990.96	5407.95	1737.98	4575.96	1117.99	699.993
27	9053	3952	6089	2025	4593	1422	632
28	7254	3919	6916	1915	4538	1453	771
29	8527.06	3060.02	5844.04	1812.01	4810.04	1344.01	510.004
30	8323.97	3741.99	5371.98	1622.99	3596.99	729.997	460.998
31	5446.06	2880.03	2615.03	1258.01	3708.04	434.005	174.002
32	8361.99	3331.99	5238.99	1650	4193.99	993.998	539.999
33	7496.99	3874	5079	1460	3735	999.999	550
34	8728.92	3577.97	6500.94	1635.98	4280.96	537.995	509.995
35	7168.05	3274.02	4414.03	1669.01	3626.02	1043.01	513.003
36	7684.96	2939.98	4559.97	1481.99	3377.98	1265.99	582.997
37	7576	3740	4933	1634	4448	961	565
38	7793.98	3331.99	4730.99	1784.99	4491.99	1051	582.998
39	8461.09	4057.04	5855.06	1796.02	4875.05	751.008	608.006
40	6754	3279	4820	1633	3575	1239	603
41	6926.01	3272.01	4791.01	1409	3044.01	859.002	534.001
42	7345.03	3000.01	4218.02	1542.01	3108.01	889.004	446.002
43	6319	3113	5086	1579	3962	483	512
44	7466.97	3795.99	5208.98	1302	5042.98	376.999	488.998
45	7023	3214	6010	1878	3944	448	531
46	9336.89	4115.95	6708.92	1456.98	5093.94	1196.99	580.993
47	6309	2891	4285	1556	3422	848	495
48	8156.04	3639.02	5388.03	1856.01	4446.02	1344.01	578.003
49	7728.98	3982.99	6349.98	1603	4738.99	1267	574.998
50	7493.02	3534.01	5261.01	1637	3997.01	1030	489.001
51	8036.96	3451.98	4916.98	1690.99	4249.98	1073.99	470.998
52	8661	4074	6389	1848	4320	1252	694
53	7709.99	3353	4754.99	1447	3912.99	1095	561.999
54	7590	3600	6096	1676	4881	1381	628
55	7151.01	3481	4981.01	1666	3746.01	1067	549.001
56	7912	4491	6202	2047	4188	668	590
57	7760	3514	4976	1866	4408	1448	622
58	8450	4626	6799	2022	4553	1202	587
59	7010	3657	4662	1166	3272	1248	562
60	7199	3073	4969	1437	3254	903	410
61	7445.93	3547.97	5458.95	1644.98	4160.96	1012.99	513.995
62	8817.07	3925.03	5740.05	1994.02	4708.04	1435.01	701.006
63	7677	3710	6947	1869	4816	1244	545
64	8075.05	4510.03	5431.03	1826.01	3849.02	1413.01	548.003
65	7617.98	3264.99	5648.98	1738.99	4887.98	1499	528.998
66	7908.94	3573.98	5138.96	1684.99	4144.97	1618.99	527.996
67	7295.02	3478.01	6204.02	1861.01	4077.01	968.003	537.002
68	7924.05	3043.02	5055.03	1650.01	3714.02	749.005	537.003
69	7306.98	3662.99	5498.98	1581	3143.99	1064	551.998
70	6909.97	3871.98	5436.97	1712.99	2854.99	624.997	560.997
71	8487.07	3625.03	6253.05	1996.02	4518.04	1238.01	667.005
72	7615.05	4332.03	5627.04	1719.01	4120.03	892.006	704.005
73	8639.95	3677.98	5465.97	1903.99	4066.98	989.994	565.997
74	7409.01	3327.01	4970.01	1513	4260.01	1610	581.001
75	8179.08	3574.04	5303.05	1874.02	4106.04	1198.01	698.007
76	7923.92	3619.97	5574.95	1811.98	3928.96	704.993	667.994
77	7855.01	3422.01	5991.01	1755	4340.01	842.001	608.001
78	7831.98	3885.99	5726.98	1879.99	4444.99	1453	778.998
79	8485.01	3866	6020.01	1846	4666.01	1523	754.001
80	6885.01	3908.01	3886.01	1251	2243	621.001	554.001
81	8476.01	4332.01	5902.01	1715	3966.01	1416	498.001
82	10112.1	4999.03	6652.04	1805.01	5282.04	602.004	722.005
83	7600.08	3327.04	5545.06	1616.02	3868.04	1278.01	482.005
84	8119.99	4106	5405	1899	4068	1137	449
85	9630.97	4364.99	7181.98	2287.99	4872.98	1541	738.998
86	6639.83	3360.17	4845.34	1537.79	4433.99	1278.7	636.161
87	6686.06	2849.97	5192.92	1659.76	3677.46	1006.86	672.832
88	7393.18	3518.81	7239.32	1744.26	4589.45	1698.02	656.888
89	7759.09	4178.09	5885.68	1725.13	3832.11	1332.11	593.112
90	7708.07	3068.4	5438.46	1759.41	3742.83	1065.05	647.321
91	6733.1	3245.38	5556.44	1679.69	4145.41	1053.89	540.497
92	7091.04	2895.41	5087.69	1579.24	3820.95	575.574	492.666
93	6843.91	3078.76	5144.29	1576.05	3707.75	1238.04	594.707
94	7428.25	2596.46	5660.87	1769.77	3849.65	1195.79	692.761
95	6793.69	2916.93	5206.47	1699.62	2908.16	927.136	613.839
96	7144.45	3731.66	5846.62	1758.61	4267.38	1186.22	529.337
	Right_Thalamus	Right_Caudate	Right_Putamen	Right_Pallidum	Right_Hippocampus	Right_Amygdala	Right_Accumbens	ICV
1	9069.1	4589.05	5936.07	1899.02	3945.04	1588.02	504.006	1.76554e+06
2	7071.98	3746.99	5875.99	1837	3743.99	1582	509.999	1.62565e+06
3	7500.06	3405.03	6257.05	1878.02	3953.03	637.005	386.003	1.81129e+06
4	7856.02	3522.01	4687.01	1725.01	4378.01	487.002	426.001	1.72193e+06
5	7494.02	3444.01	5484.01	1803	4014.01	1286	487.001	1.59815e+06
6	8323.02	5205.01	6021.02	2146.01	4833.01	896.002	608.002	1.82134e+06
7	4852.95	3462.97	5038.95	1231.99	2606.97	791.992	343.997	1.31814e+06
8	7408	3109	5512	1726	4644	1352	321	1.65565e+06
9	5619.01	3737.01	5144.01	1603		679.001	300.001	1.30311e+06
10	6096.02	4536.01	5096.01	1298	3956.01	975.003	498.001	1.40792e+06
11	6215	3844	5788	1646	4203	1098	581	1.34402e+06
12	4252	3028	3838	1240	3094	793	278	1.11751e+06
13	7057	4000	6331	1928	4462	1100	419	1.62222e+06
14	8676	4608	5514	1882	5685	372	678	1.98738e+06
15	7379	3353	5328	1600	4159	1336	432	1.53507e+06
16	6379	3870	4405	1841	3641	1137	441	1.51536e+06
17	9332.99	4014.99	5934.99	2029	4859.99	1442	634.999	1.81269e+06
18	7019.01	3484.01	4660.01	1647	3686.01	1447	490.001	1.44789e+06
19	7331.99	4510.99	5531.99	1791	4962.99	1561	513.999	1.6487e+06
20	8235.05	4202.02	6108.03	1912.01	4859.03	1543.01	541.003	1.81393e+06
21	6161	4322	5735	1846	4507	1537	507	1.51548e+06
22	7189.94	4031.97	6136.95	1971.98	4326.96	1022.99	460.996	1.58624e+06
23	6117	3426	5683	1756	4149	1437	411	1.54315e+06
24	6326.04	2843.02	4685.03	1527.01	3826.03	1318.01	381.003	1.49418e+06
25	6675.96	3229.98	4621.97	1519.99	4475.97	1347.99	395.997	1.59768e+06
26	6260.94	4032.96	5502.95	1038.99	4166.96	892.991	429.996	1.53383e+06
27	7664	4007	6139	2072	4945	1741	496	1.77861e+06
28	6751	4300	6496	2122	3958	1524	480	1.72139e+06
29	8099.06	2938.02	5680.04	1729.01	4635.03	1392.01	473.003	1.56028e+06
30	8179.97	3870.99	5505.98	1748.99	4091.99	565.998	443.998	1.44184e+06
31	5426.06	2400.03	3743.04	1181.01	3454.04	393.004	145.002	1.25953e+06
32	7730.99	3780.99	5249.99	1782	4754.99	828.999	355.999	1.57964e+06
33	6683.99	3887	5528	1479	3955	899.999	346	1.50366e+06
34	8016.93	3906.96	6614.94	1654.98	4483.96	1105.99	413.996	1.66414e+06
35	6657.05	3429.02	4741.03	1597.01	4002.03	1202.01	376.003	1.50557e+06
36	7109.96	3278.98	4692.97	1492.99	3364.98	1267.99	414.998	1.43532e+06
37	6902	3848	4837	1749	4620	611	420	1.62592e+06
38	7555.98	3447.99	5259.98	1753.99	5055.98	1360	407.999	1.58919e+06
39	7702.08	4261.04	6072.06	2064.02	4787.05	1419.01	510.005	1.57804e+06
40	6325	3358	4935	1532	3830	1212	448	1.36606e+06
41	6705.01	3443.01	4576.01	1468	3643.01	1183	444.001	1.3103e+06
42	6709.03	3193.01	4298.02	1482.01	3515.02	1178.01	370.002	1.39747e+06
43	6280	3210	4951	1157	3981	989	372	1.59305e+06
44	7756.97	3966.99	4866.98	1155	2185.99	299.999	429.998	1.67622e+06
45	6464	3196	6146	1830	4017	1414	434	1.74991e+06
46	8781.9	4189.95	6908.92	2326.97	5173.94	1146.99	508.994	1.98449e+06
47	5571	2904	4278	1594	3879	980	503	1.50132e+06
48	8243.04	3822.02	5343.03	2000.01	4652.02	1500.01	577.003	1.57295e+06
49	8499.98	4392.99	6273.98	1887.99	4742.99	1730	443.999	1.63084e+06
50	7259.02	3400.01	5033.01	1740	4221.01	836.002	375.001	1.44597e+06
51	7273.96	3187.98	5053.97	1726.99	4026.98	1010.99	389.998	1.58835e+06
52	7694	3713	6766	2091	4725	1025	460	1.80851e+06
53	5932.99	3235	4587.99	1610	4075.99	1137	400.999	1.62849e+06
54	7339	3730	6120	1578	4782	1349	314	1.57612e+06
55	7005.01	3617.01	5116.01	1457	3943.01	916.001	366.001	1.45258e+06
56	7491	4509	6310	2027	4140	1411	379	1.7354e+06
57	7294	3757	4932	1918	4709	1494	377	1.63386e+06
58	7816	4390	6535	2025	4517	920	528	1.65033e+06
59	7059	3005	5076	1121	3687	805	443	1.49665e+06
60	6897	3503	4918	1603	4049	1256	216	1.51338e+06
61	7314.93	3726.97	5308.95	1228.99	4163.96	973.991	342.997	1.5122e+06
62	9133.08	3921.03	5585.05	2141.02	5871.05	1691.01	540.005	1.84269e+06
63	7523	3963	7014	1950	5126	2044	475	1.59507e+06
64	8007.05	4431.03	5573.04	1849.01	4295.03	746.005	515.003	1.58156e+06
65	6929.98	3498.99	5631.98	1972.99	4517.99	1669.99	530.998	1.79363e+06
66	7714.95	3674.97	5282.96	1708.99	4532.97	1589.99	436.997	1.59162e+06
67	6883.02	3711.01	6035.02	1642	4349.01	1029	372.001	1.73142e+06
68	7545.05	2975.02	4776.03	1650.01	4199.03	248.002	475.003	1.5647e+06
69	7746.98	2842.99	5879.98	1617	4104.99	1002	508.998	1.59257e+06
70	7638.96	3804.98	5641.97	1630.99	4429.98	1259.99	438.998	1.68473e+06
71	8379.07	3711.03	6270.05	2046.02	4318.04	1246.01	502.004	1.70769e+06
72	6980.05	4482.03	5522.04	1767.01	4585.03	1198.01	530.004	1.64992e+06
73	8081.95	3747.98	6029.97	1783.99	4185.98	1389.99	389.998	1.6047e+06
74	6975.01	3536.01	5061.01	1672	4358.01	1618	409.001	1.51955e+06
75	6663.07	3581.04	5289.05	1840.02	4209.04	1488.02	520.005	1.72568e+06
76	7665.93	3997.96	5409.95	1813.98	4376.96	944.991	415.996	1.63845e+06
77	7344.01	3756.01	5963.01	1716	4557.01	1209	490.001	1.75086e+06
78	7619.98	4148.99	5986.98	1874.99	4425.99	1570	533.998	1.68909e+06
79	8410.01	4279	6575.01	2072	5155.01	1526	559.001	1.73266e+06
80	5697.01	4289.01	5524.01	1639	3563.01	625.001	377.001	1.57193e+06
81	7325.01	4343.01	5744.01	1721	4655.01	1331	318	1.6405e+06
82	10335.1	5433.04	6450.04	2350.02	5427.04	477.003	688.005	2.01056e+06
83	6349.07	3340.04	5603.06	1694.02	4223.05	1236.01	416.005	1.52836e+06
84	7532.99	4225	5860	1885	4363	1110	435	1.72617e+06
85	8182.97	4483.99	7007.98	2299.99	5074.98	1700.99	528.998	1.92279e+06
86	7164.38	3397.64	5094.87	1590.4	4249.84	1118.46	508.61	1.62668e+06
87	6333.71	2949.62	5096.46	1698.02	3753.99	1298.63	396.205	1.58832e+06
88	6621.49	3281.25	6649.39	1834.34	4825.41	1960.3	552.455	1.54985e+06
89	7670.6	4223.53	5368.3	1709.18	4088.01	845.823	487.883	1.54297e+06
90	7690.53	3836.89	5071.75	1907.68	4447.54	1149.55	361.926	1.6276e+06
91	6902.1	3139.35	5333.23	1839.92	4340.72	1143.97	429.687	1.5359e+06
92	6296.24	2963.17	5007.17	1619.1	3830.52	931.92	477.519	1.55616e+06
93	5654.5	3038.11	4716.2	1702.01	4059.31	1155.13	423.31	1.59283e+06
94	6978.64	3681.44	5602.68	1830.36	4251.43	1346.46	432.876	1.67826e+06
95	6631.86	3237.4	5176.98	1687.66	3328.28	1151.95	460.778	1.42577e+06
96	6686.06	3730.07	5514.99	1875	4143.81	1407.84	471.939	1.58319e+06
